# Supplementary material for: An expansion of rare lineage intestinal microbes characterizes rheumatoid arthritis
Source: Genome Med. 2016 Apr 21;8:43. doi: 10.1186/s13073-016-0299-7 (PMC4840970; doi:10.1186/s13073-016-0299-7)
Supplement: Additional file 2: Table S1. — Association of clinical variables with gut microbial diversity. The association of α-diversity was assessed by a linear model and the association of β-diversity was assessed by PERMANOVA. Table S2. Differential abundance analysis of phylum, family, and genus-level taxa. Table S3. Summary statistics of differentially abundant taxa at a false discovery rate of 15 %. Table S4. Differential abundance analysis results of major KEGG pathways. Table S5. Importance scores of the genera determined by the random forests algorithm. Table S6. Abundance of metabolites in RA and relatives. Mean and standard deviation are given. (XLSX 36 kb) [file 13073_2016_299_MOESM2_ESM.xlsx]

## Sheet: STable 1
Table S1 Association of clinical variables with gut microbial diversity.
	Disease duration	DAS28	CDAI	HAQ	Rheumatoid factor	ACPA	CRP	BMI	Methotrexate	Prednisone	Hydroxychloroquine	RadiographicErosions	HLADR4
	Association of alpha-diversity
Observed OTU number	0.093	0.72	0.602	0.868	0.029	0.293	0.26	0.025	0.034	0.264	0.069	0.484	0.37
Shannon Index	0.143	0.132	0.254	0.277	0.07	0.768	0.559	0.335	0.082	0.071	0.149	0.566	0.558
	Association of beta-diversity
Unweighted UniFrac	0.057	0.316	0.151	0.793	0.027	0.334	0.064	0.014	0.109	0.38	0.059	0.51	0.871
Weighted UniFrac	0.732	0.599	0.492	0.778	0.455	0.507	0.312	0.079	0.538	0.426	0.11	0.858	0.757

## Sheet: STable 2
Table S2. Differential abundance analysis of phylum, family and genus-level taxa.
	P value	Q value	Control Mean	RA Mean	log2FoldChange (RA/Control)	Prevalence fold Change (Control/RA)
Phylum
Actinobacteria	0.0027224	0.0217792	0.00129317	0.00575425	-2.15372	1
Bacteroidetes	0.914266	0.914266	0.390127	0.393873	-0.0137885	1
Deferribacteres	0.289482	0.477945	0.00285151	0.000732634	1.96056	2.08333
Firmicutes	0.807502	0.914266	0.578232	0.548483	0.0762014	1
Fusobacteria	0.634298	0.845731	0.000457873	7.23258e-05	2.66237	1.25
Proteobacteria	0.0946128	0.252301	0.0253074	0.0501755	-0.987424	1
Family
Actinobacteria;Coriobacteriaceae	0.00486046	0.0899186	0.00123672	0.00553453	-2.16194	1.02564
Bacteroidetes;Bacteroidaceae	0.950301	0.977346	0.288444	0.311293	-0.109983	1
Bacteroidetes;Barnesiellaceae	0.0190454	0.120366	0.016771	0.0103468	0.696782	1.30208
Bacteroidetes;Cryomorphaceae	0.693119	0.875386	6.33314e-05	0.000245245	-1.95323	0.75
Bacteroidetes;Flavobacteriaceae	0.977346	0.977346	0.00187018	8.44921e-05	4.46821	0.833333
Bacteroidetes;Odoribacteraceae	0.661183	0.875386	0.00237584	0.00584535	-1.29885	1.125
Bacteroidetes;Paraprevotellaceae	0.485096	0.751332	0.00468334	0.00448866	0.0612514	1.17647
Bacteroidetes;Porphyromonadaceae	0.492884	0.751332	0.0291012	0.0203734	0.514391	1.01351
Bacteroidetes;Prevotellaceae	0.507657	0.751332	0.0175924	0.00717286	1.29433	1.10577
Bacteroidetes;Rikenellaceae	0.738145	0.875386	0.0220135	0.0189981	0.21253	1
Bacteroidetes;S24-7	0.712937	0.875386	0.00672985	0.00963469	-0.517663	0.905172
Bacteroidetes;Sphingobacteriaceae	0.282233	0.58171	0.000479137	1.88595e-05	4.66707	0.625
Deferribacteres;V1B07b93	0.289482	0.58171	0.00285151	0.000732634	1.96056	2.08333
Firmicutes;Christensenellaceae	0.349818	0.616345	0.0243233	0.0206823	0.23394	1.05263
Firmicutes;Clostridiaceae	0.478769	0.751332	0.0337114	0.0348897	-0.0495654	1
Firmicutes;Enterococcaceae	0.0994431	0.33449	0.000880192	0.00166519	-0.919794	0.706522
Firmicutes;Erysipelotrichaceae	0.0742813	0.288414	0.00964777	0.0197776	-1.0356	0.96875
Firmicutes;Eubacteriaceae	0.0166532	0.120366	0.000137812	0.00110226	-2.99968	1.01562
Firmicutes;Lachnospiraceae	0.959328	0.977346	0.223384	0.209598	0.0919062	1
Firmicutes;Lactobacillaceae	0.75709	0.875386	0.0139953	0.00467636	1.58149	0.846774
Firmicutes;Leuconostocaceae	0.249024	0.58171	2.82015e-06	0.000122851	-5.445	0.416667
Firmicutes;Mogibacteriaceae	0.0283056	0.149615	0.000963948	0.00215337	-1.15957	0.986842
Firmicutes;Peptococcaceae	0.922931	0.977346	0.000223343	0.000184221	0.277824	0.9375
Firmicutes;Peptostreptococcaceae	0.798546	0.89534	0.00192021	0.00421283	-1.13353	0.9375
Firmicutes;Planococcaceae	0.681747	0.875386	0.000120724	0.000871926	-2.8525	1.25
Firmicutes;Ruminococcaceae	0.259494	0.58171	0.245291	0.217459	0.17375	1
Firmicutes;Streptococcaceae	0.0326643	0.151072	0.00829734	0.0263215	-1.66552	1
Firmicutes;Turicibacteraceae	0.0195189	0.120366	0.000204226	0.00081384	-1.99458	0.625
Firmicutes;Veillonellaceae	0.264309	0.58171	0.014395	0.00354486	2.02177	1.05263
Fusobacteria;Fusobacteriaceae	0.634298	0.875386	0.000457873	7.23258e-05	2.66237	1.25
Proteobacteria;Alcaligenaceae	0.328105	0.606995	0.000161629	0.000213521	-0.401695	1.11607
Proteobacteria;Enterobacteriaceae	0.0779498	0.288414	0.0130503	0.0490828	-1.91113	0.921053
Proteobacteria;Pseudomonadaceae	0.187171	0.532719	0.00103093	0.000164655	2.64643	0.681818
Proteobacteria;Xanthomonadaceae	0.164449	0.507052	0.010919	0.000518915	4.3952	1.66667
Spirochaetes;Borreliaceae	0.0177771	0.120366	0.00146385	0.000138925	3.39738	3.125
Synergistetes;Synergistaceae	0.298716	0.58171	0.000165654	0.000674096	-2.02478	0.555556
Genus
Actinobacteria;Adlercreutzia	0.0777464	0.406168	0.000264658	0.000822238	-1.63542	0.9375
Actinobacteria;Collinsella	0.254277	0.63686	0.000731804	0.00343855	-2.23227	1.13636
Actinobacteria;Coriobacterium	0.657764	0.910504	7.79274e-05	0.000253245	-1.70033	0.885417
Actinobacteria;Eggerthella	1.34836e-05	0.000889917	6.62092e-05	0.000521746	-2.97825	0.642857
Actinobacteria;Slackia	0.993631	0.995479	1.27245e-05	0.00017057	-3.74469	1.09375
Actinobacteria;unclassified	0.736769	0.916726	8.06237e-05	0.000322293	-1.9991	1.10294
Bacteroidetes;Bacteroides	0.950301	0.995479	0.288444	0.311293	-0.109983	1
Bacteroidetes;Butyricimonas	0.72273	0.916726	0.000876838	0.00148141	-0.756592	1.25
Bacteroidetes;Flavobacterium	0.842438	0.975455	0.00187018	8.14497e-05	4.52112	0.833333
Bacteroidetes;Odoribacter	0.410863	0.768443	0.001499	0.00436394	-1.54163	1.25
Bacteroidetes;Parabacteroides	0.430794	0.768443	0.0290683	0.0201904	0.525776	1.04167
Bacteroidetes;Paraprevotella	0.94285	0.995479	0.00262288	0.00309942	-0.240846	1
Bacteroidetes;Pedobacter	0.282233	0.63686	0.000479137	1.88595e-05	4.66707	0.625
Bacteroidetes;Prevotella	0.612936	0.910504	0.0194795	0.00838872	1.21543	1.06481
Bacteroidetes;Rikenella	0.464474	0.786033	0.000146938	0.00259932	-4.14485	0.78125
Bacteroidetes;unclassified	0.315894	0.672549	0.0453415	0.041719	0.120129	1
Bacteroidetes;Wandonia	0.693119	0.916726	6.33314e-05	0.000245245	-1.95323	0.75
Deferribacteres;unclassified	0.289482	0.63686	0.00285151	0.000732634	1.96056	2.08333
Firmicutes;Acidaminococcus	0.107075	0.425427	4.60243e-05	0.000367781	-2.99838	0.3125
Firmicutes;Anaerofilum	0.358014	0.713618	0.0012499	0.00150745	-0.270295	0.964286
Firmicutes;Anaerostipes	0.539956	0.869197	0.000202358	0.000339414	-0.746134	1.07143
Firmicutes;Anaerotruncus	0.763931	0.916726	0.00136602	0.00163357	-0.258057	1.01974
Firmicutes;Blautia	0.995479	0.995479	0.0911489	0.0903406	0.012851	1
Firmicutes;Butyrivibrio	0.28148	0.63686	5.67226e-05	0.000222172	-1.96968	0.913462
Firmicutes;Catenibacterium	0.0861569	0.406168	0.00221971	0.0066025	-1.57264	0.46875
Firmicutes;Christensenella	0.264721	0.63686	0.000114165	0.000281535	-1.30219	0.923913
Firmicutes;Clostridium	0.424322	0.768443	0.0334312	0.0337897	-0.0153893	1
Firmicutes;Coprobacillus	0.231859	0.63686	0.00549509	0.00877164	-0.674705	0.96875
Firmicutes;Coprococcus	0.367621	0.713618	0.0564026	0.051424	0.13332	1
Firmicutes;Dialister	0.0858377	0.406168	0.000928883	0.000728972	0.349633	1.58333
Firmicutes;Dorea	0.968361	0.995479	0.0280849	0.0208899	0.426991	1
Firmicutes;Enterococcus	0.0994431	0.425427	0.000880192	0.00166519	-0.919794	0.706522
Firmicutes;Epulopiscium	0.946549	0.995479	0.00116706	0.00212596	-0.86524	0.9375
Firmicutes;Eubacterium	0.017851	0.257649	0.0016684	0.00375842	-1.17166	0.929487
Firmicutes;Faecalibacterium	0.0165374	0.257649	0.109922	0.0711722	0.627093	1
Firmicutes;Holdemania	0.145815	0.490186	0.000212913	0.000527575	-1.30912	0.967742
Firmicutes;Lachnobacterium	0.10958	0.425427	0.000965709	0.000231183	2.06255	1.33333
Firmicutes;Lachnospira	0.89621	0.995479	0.000485335	0.000583849	-0.266614	0.9375
Firmicutes;Lactobacillus	0.75709	0.916726	0.013383	0.00451267	1.56835	0.846774
Firmicutes;Lactococcus	0.59361	0.910504	0.00145283	0.00170203	-0.228399	0.875
Firmicutes;Megasphaera	0.148541	0.490186	0.00653556	0.000308215	4.4063	2
Firmicutes;Moryella	0.492953	0.813373	0.00424812	0.00430215	-0.0182311	1.02564
Firmicutes;Oscillospira	0.451081	0.783456	0.0417421	0.0381108	0.131303	1
Firmicutes;Pediococcus	0.328975	0.678512	0.000612291	0.000163687	1.90327	2.08333
Firmicutes;Phascolarctobacterium	0.967962	0.995479	0.00592631	0.0019224	1.62423	0.806452
Firmicutes;Pseudoramibacter_Eubacterium	0.0517453	0.406168	6.91008e-05	0.000919986	-3.73484	0.514706
Firmicutes;Roseburia	0.0819387	0.406168	0.0223954	0.0181459	0.303562	1.02564
Firmicutes;Ruminococcus	0.914266	0.995479	0.0892712	0.103279	-0.210284	1
Firmicutes;Shuttleworthia	0.655042	0.910504	0.000972987	0.000925895	0.0715715	0.991379
Firmicutes;SMB53	0.697762	0.916726	0.000183024	0.000951472	-2.37813	0.927419
Firmicutes;Sporosarcina	0.568535	0.893413	0.000117765	0.000871142	-2.887	0.714286
Firmicutes;Streptococcus	0.0291453	0.320598	0.00684451	0.0246194	-1.84678	1
Firmicutes;Turicibacter	0.0195189	0.257649	0.000204226	0.00081384	-1.99458	0.625
Firmicutes;unclassified	0.763939	0.916726	0.0460948	0.0485524	-0.0749382	1
Firmicutes;Veillonella	0.662185	0.910504	0.000345742	0.00019512	0.825331	0.905172
Firmicutes;Weissella	0.249024	0.63686	2.82015e-06	0.000122851	-5.445	0.416667
Fusobacteria;Fusobacterium	0.634298	0.910504	0.000457873	7.23258e-05	2.66237	1.25
Proteobacteria;Citrobacter	0.0802626	0.406168	0.000951809	0.00601111	-2.65889	0.568182
Proteobacteria;Erwinia	0.0416604	0.392798	0.00977822	0.033668	-1.78373	0.789474
Proteobacteria;Klebsiella	0.138984	0.490186	0.00124629	0.00735954	-2.56197	0.729167
Proteobacteria;Pseudomonas	0.187171	0.561514	0.00102993	0.000164655	2.64503	0.681818
Proteobacteria;Stenotrophomonas	0.164449	0.516841	0.0109148	0.000518915	4.39465	1.66667
Proteobacteria;Sutterella	0.258334	0.63686	0.000161629	0.000211931	-0.39091	1.20192
Proteobacteria;Trabulsiella	0.0651348	0.406168	0.000923602	0.00202999	-1.13613	0.526316
Synergistetes;Cloacibacillus	0.784624	0.924735	0.000165654	0.000213056	-0.363058	0.833333

## Sheet: S Table 3
Supplementary Table 3	Summary statistics of differentially abundant taxa at false discovery rate of 15%.
	p value	q value	Fold change (RA/control)	LDA score
Actinobacteria	0.003	0.02	4.5	3.4
Actinobacteria;Coriobacteriaceae	0.005	0.09	4.5	3.4
Actinobacteria;Eggerthella	1.4e-05	0.0009	7.9	2.4
Bacteroidetes;Barnesiellaceae	0.019	0.12	0.63	3.6
Firmicutes;Turicibacteraceae	0.02	0.12	4	3.5
Firmicutes;Eubacteriaceae	0.017	0.12	8	2.7
Firmicutes;Mogibacteriaceae	0.028	0.15	2.2	2.8
Firmicutes;Streptococcaceae	0.033	0.15	3.2	4
Firmicutes;Turicibacteraceae	0.02	0.12	4	3.4

## Sheet: S Table 4
Table S4 Differential abundance analysis results of major KEGG pathways.
F1	P value (unadjusted)	RA Mean	Control Mean
Amino Acid Metabolism	0.0283183	0.0725763	0.0735323
Metabolism	0.0724612	0.043297	0.0420033
Replication and Repair	0.108812	0.0589835	0.0603367
Carbohydrate Metabolism	0.179302	0.0977265	0.0962109
Lipid Metabolism	0.299769	0.0188871	0.0186682
Metabolism of Cofactors and Vitamins	0.305082	0.0559649	0.0570212
Cell Motility	0.367621	0.00535977	0.00577979
Metabolism of Other Amino Acids	0.379796	0.0119148	0.0116228
Signal Transduction	0.590373	0.00981496	0.0094043
Metabolism of Terpenoids and Polyketides	0.614052	0.0153851	0.0155295
Nucleotide Metabolism	0.614052	0.038824	0.039349
Membrane Transport	0.670858	0.125248	0.123481
Translation	0.712644	0.0886127	0.0905935
Xenobiotics Biodegradation and Metabolism	0.712644	0.00773719	0.00768788
Biosynthesis of Other Secondary Metabolites	0.72111	0.0034705	0.00352121
Cellular Processes and Signaling	0.833939	0.0701736	0.0699887
Signaling Molecules and Interaction	0.842795	0.00211951	0.00212993
Cell Growth and Death	0.851671	0.00169245	0.00173905
Transport and Catabolism	0.851671	0.00142549	0.00135276
Enzyme Families	0.878407	0.0324	0.0325413
Genetic Information Processing	0.887351	0.0434243	0.0435162
Energy Metabolism	0.914266	0.0227865	0.0228238
Transcription	0.914266	0.0408784	0.0405406
Folding, Sorting and Degradation	0.932266	0.0196129	0.0197104
Endocrine System	0.959328	0.00244669	0.00243838
Glycan Biosynthesis and Metabolism	1	0.0192614	0.0188362

## Sheet: STable 5
Table S5. Importance scores of the genera determined by Random Forests algorithm
F1	Importance measure	F3
	MeanDecreaseAccuracy	MeanDecreaseGini
Actinobacteria_Eggerthella	0.0281542	3.5497
Firmicutes_Faecalibacterium	0.00825982	1.41233
Actinobacteria_Collinsella	0.00801063	1.2474
Firmicutes_Roseburia	0.00118551	1.22382
Firmicutes_Eubacterium	0.0018732	1.11277
Proteobacteria_Erwinia	0.00417555	1.06937
Firmicutes_Streptococcus	0.00146879	1.04178
Actinobacteria_Adlercreutzia	0.00421047	0.879432
Firmicutes_Moryella	0.00441909	0.848367
Firmicutes_Holdemania	0.000679642	0.752527
Firmicutes_Veillonella	-0.000370849	0.7428
Firmicutes_unclassified	0.00185768	0.736764
Firmicutes_Clostridium	-0.000335262	0.691505
Firmicutes_Ruminococcus	0.00277483	0.680357
Firmicutes_Coprococcus	0.00282605	0.660425
Firmicutes_Turicibacter	0.00280932	0.65034
Firmicutes_Christensenella	0.000969399	0.640961
Firmicutes_Pseudoramibacter_Eubacterium	0.00468363	0.627858
Firmicutes_Dorea	0.000474268	0.625543
Proteobacteria_Sutterella	0.00557944	0.619038
Firmicutes_Phascolarctobacterium	0.000424442	0.597739
Proteobacteria_Citrobacter	0.00395288	0.595097
Bacteroidetes_Bacteroides	0.00177214	0.587235
Firmicutes_Coprobacillus	-0.000941476	0.558895
Bacteroidetes_unclassified	0.000853001	0.540726
Firmicutes_Anaerotruncus	-0.00205572	0.533899
Firmicutes_Anaerofilum	-0.00344093	0.533186
Bacteroidetes_Parabacteroides	0.000322478	0.525803
Firmicutes_Butyrivibrio	0.00194841	0.502501
Proteobacteria_Pseudomonas	0.00396237	0.486158
Bacteroidetes_Flavobacterium	0.0005083	0.465226
Spirochaetes_Spironema	0.00340156	0.454405
Firmicutes_Dialister	0.0026232	0.433001
Firmicutes_Blautia	-0.00149812	0.432732
Bacteroidetes_Rikenella	0.00226686	0.429763
Firmicutes_Oscillospira	-0.00313988	0.424272
Bacteroidetes_Prevotella	-0.00092004	0.417843
Firmicutes_Lactobacillus	-0.00147481	0.416689
Firmicutes_Anaerostipes	0.000888026	0.412536
Firmicutes_Lachnospira	-0.000145405	0.412282
Proteobacteria_Klebsiella	-0.00202054	0.40622
Firmicutes_SMB53	-0.00175639	0.397528
Bacteroidetes_Odoribacter	-0.000131457	0.383237
Actinobacteria_unclassified	0.00140311	0.38111
Firmicutes_Shuttleworthia	-0.00070354	0.353275
Actinobacteria_Coriobacterium	-0.00221711	0.351337
Proteobacteria_Trabulsiella	-0.000188929	0.327487
Firmicutes_Lactococcus	-0.00235007	0.314442
Firmicutes_Enterococcus	0.000275554	0.307243
Proteobacteria_Stenotrophomonas	-0.000146376	0.299769
Firmicutes_Lachnobacterium	0.00233229	0.2896
Firmicutes_Megasphaera	0.000154429	0.268895
Firmicutes_Epulopiscium	-0.00116735	0.231266
Fusobacteria_Fusobacterium	-0.000705324	0.229339
Bacteroidetes_Pedobacter	-0.000138741	0.19857
Firmicutes_Catenibacterium	-0.00161335	0.189815
Synergistetes_Cloacibacillus	0.000360867	0.171848
Firmicutes_Weissella	0.000384615	0.161457
Bacteroidetes_Butyricimonas	0.000698075	0.131671
Firmicutes_Pediococcus	0.000587229	0.128821
Bacteroidetes_Paraprevotella	-7.84632e-05	0.113898
Actinobacteria_Slackia	0.000256211	0.0965877
Firmicutes_Acidaminococcus	0.000386905	0.0917423
Deferribacteres_unclassified	0	0.0845307
Firmicutes_Sporosarcina	-0.0004	0.0565743
Bacteroidetes_Wandonia	-0.000217391	0.0162121

## Sheet: S Table 6
Table S6. Abundance of metabolites in RA and FDRs. Mean and SD are given.
F1	RA	FDRs
Histidine	52.9(80.6)	26.1(6.95)
Hydroxyproline	12.6(6.09)	11.1(4.86)
X1.Methylhistidine	8.92(13.3)	6.85(8.17)
X3.Methylhistidine	5.55(4.01)	5.73(2.85)
Phosphoethanolamine	7.91(4.32)	10.4( 3.9)
Ethanolamine	7.73(2.34)	8.26(2.92)
Aspartic.Acid	7.23(5.43)	6.06(2.23)
Sarcosine	3.53(1.06)	3.96(1.23)
beta.Alanine	5.83(4.96)	3.26( 1.3)
gamma.Amino.N.butyric.acid	0.166(0.12)	0.149(0.15)
alpha.Aminoadipic.acid	5.37(2.91)	1.17(0.91)
beta.Aminoisobutyric.acid	1.23(0.546)	2.39(1.77)
Hydroxylysine.1	-0.00684(0.0151)	0( 0)
Hydroxylysine.2	0.51(0.522)	0.166(0.153)
alpha.Amino.N.butyric.acid	16.9(6.09)	17.8(5.64)
Cystathionine.1	0.429(0.49)	0.239(0.399)
Methionine	22.3(7.37)	18.6(4.41)
allo.Isoleucine	0.532(0.911)	2.29(0.672)
Homocystine	0.0358(0.0533)	0.0277(0.0303)
Asparagine	56.3(17.4)	42.2(13.4)
Arginine	33.4(15.2)	38.5(18.1)
Taurine	187(91.7)	187(65.9)
Serine	107(30.6)	101(34.4)
Glutamine	456(90.9)	446( 114)
Glycine	262(79.8)	248( 130)
Citrulline	26.5(9.66)	34(8.16)
Glutamic.Acid	117(72.7)	168(58.1)
Threonine	134( 36)	118(27.1)
Alanine	453( 147)	460( 146)
Proline	235(90.4)	216(77.3)
Ornithine	136(41.7)	120(40.3)
Lysine	220(41.4)	172(36.2)
Cystine	22.4(17.5)	8.78(7.87)
Tyrosine	74.7(19.5)	63.7( 16)
Valine	252( 58)	212(57.2)
Isoleucine	77.3(27.7)	59.2(19.9)
Leucine	141(38.4)	119( 32)
Phenylalanine	71.8(17.1)	65.5(15.6)
Tryptophan	49.1(11.8)	43.6(13.8)
Carnitine	29.7(8.61)	30.6(5.14)
TMA	13(3.73)	13.5(2.21)
TMAO	4.03(3.57)	3.73(2.49)
Betaine	27.5(8.03)	26.3(9.38)
Choline	11(3.27)	12.1(4.37)
